# Supplementary material for: Effects of anthracycline, cyclophosphamide and taxane chemotherapy on QTc measurements in patients with breast cancer
Source: PLoS One. 2018 May 3;13(5):e0196763. doi: 10.1371/journal.pone.0196763 (PMC5933786; doi:10.1371/journal.pone.0196763)
Supplement: S1 Table — (XLSX) [file pone.0196763.s001.xlsx]

## Sheet: Planilha1
Paciente	QTc ms (b)	QTc ms (2)	QTc ms (3)
1.	430	483	450
2.	410	410	428
3.	488	478	521
4.	464	456	456
5.	423	445	478
6.	474	502	482
7.	411	501	422
8.	425	450	465
9.	394	459	431
10.	505	477	550
11.	412	426	430
12.	426	514	525
13.	433	474	479
14.	483	509	488
15.	469	525	546
16.	433	488	492
17.	421	436	424
18.	480	503	494
19.	470	453	464
20.	412	546	476
21.	456	488	464
22.	386	426	404
23.	409	419	392
